# Supplementary material for: Simulations of the effect of diffusion on asymmetric spin echo based quantitative BOLD: An investigation of the origin of deoxygenated blood volume overestimation
Source: Neuroimage. 2019 Nov 1;201:116035. doi: 10.1016/j.neuroimage.2019.116035 (PMC6996000; doi:10.1016/j.neuroimage.2019.116035)
Supplement: Multimedia component 2 [file mmc2.xml]

<?xml version="1.0" encoding="utf-8" standalone="no"?>
<data>
  <datasets>
    <author>nicholas.blockley@nottingham.ac.uk;nicholas@blockley.me.uk</author>
    <type>1</type>
    <dataset>
      <name>Data generated by a Monte Carlo based simple vessel simulation of the ASE qBOLD signal</name>
      <caption />
      <description>This data was generated using a Monte Carlo based numerical simulation of the extravascular BOLD effect. The archive consists of multiple data sets, which are saved as MATLAB .mat files. Each folder contains one .mat file for each simulated vessel radius with the format simvessim_resX.mat, where X is the vessel radius in micrometers. Basic physiological parameters are varied for each folder, which can be found in the MATLAB structure p contained within each .mat file.</description>
      <filetype>
        <name />
      </filetype>
      <filesize />
      <source>0</source>
      <sourcename>Original Data</sourcename>
      <access>
        <type>1</type>
        <name>Data available in data repository</name>
        <reponame>Oxford Research Archive</reponame>
        <PersistentId>https://doi.org/10.5287/bodleian:mvPY99a9D</PersistentId>
        <deeplinkurl>https://doi.org/10.5287/bodleian:mvPY99a9D</deeplinkurl>
      </access>
    </dataset>
    <dataset>
      <name>A simple Monte Carlo simulation of protons dephasing in the presence of deoxygenated blood vessels v1.1.0</name>
      <caption />
      <description>This repository consists of two streams of work: (i) code to perform Monte Carlo simulations of the signal decay that occurs in the qBOLD experiment and (ii) code to generate figures based on the results of the former simulations. </description>
      <filetype>
        <name />
      </filetype>
      <filesize />
      <source>0</source>
      <sourcename>Original Data</sourcename>
      <access>
        <type>1</type>
        <name>Data available in data repository</name>
        <reponame>Zenodo</reponame>
        <PersistentId>https://doi.org/10.5281/zenodo.3241420</PersistentId>
        <deeplinkurl>https://doi.org/10.5281/zenodo.3241420</deeplinkurl>
      </access>
    </dataset>
  </datasets>
</data>
